# Supplementary material for: Pharmacokinetics of Pullulan–Dexamethasone Conjugates in Retinal Drug Delivery
Source: Pharmaceutics. 2021 Dec 21;14(1):12. doi: 10.3390/pharmaceutics14010012 (PMC8779473; doi:10.3390/pharmaceutics14010012)
Supplement: Supplementary file 1 [file pharmaceutics-14-00012-s001.zip]

Archive with 1 entries (1 files):
- pharmaceutics-1498513-supplementary.pdf
